# Supplementary material for: A Novel Method to Prepare Transparent, Flexible and Thermally Conductive Polyethylene/Boron Nitride Films
Source: Nanomaterials (Basel). 2021 Dec 30;12(1):111. doi: 10.3390/nano12010111 (PMC8746404; doi:10.3390/nano12010111)
Supplement: Supplementary file 1 [file nanomaterials-12-00111-s001.zip]

Archive with 1 entries (1 files):
- nanomaterials-1510032-supplementary.pdf
